# Supplementary material for: Systematic Review of Safety and Efficacy of Rituximab in Treating Immune-Mediated Disorders
Source: Front Immunol. 2019 Sep 6;10:1990. doi: 10.3389/fimmu.2019.01990 (PMC6743223; doi:10.3389/fimmu.2019.01990)
Supplement: Supplementary file 4 [file Table_4.xlsx]

## Sheet: Tabelle1
	Table S4: Detailed Risk of Bias Assessment	1	2	3	4	5	6	7	8	9	10	11	12	13	14	15	16	17	18	19	20	21	22	23	24	25	26	27
		Definition of the objective/aim/hypothesis of the study	Definition of main outcomes	Inclusion/exclusion criteria defined	Definition of interventions	Baseline characteristics	Publication of results	Random variability available	Reporting adverse events	Characteristics of patients lost to follow-up defined	Probability values available	Selection of patients	Representativeness of selected patients	Represantative staff and facility	Blinding study subjects	Blinidng of outcome assessors	Stating data dredging	Follow-up period	Appropriate statistical tests	Reliable compliance	Suiting outcome parameters	Recruitment population	Recruitment period	Randomization	Concealment of randomization	Analysis of confounding factors	Follow-up completion	Power	Total Scores
1	Stone et al., 2010 (RAVE)	1	1	1	1	1	1	1	1	1	1	0	0	0	1	0	1	1	0	1	1	1	1	1	1	0	1	1	21
2	Specks et al., 2013 (extension of RAVE)	1	1	1	1	0	1	1	1	1	1	0	0	0	1	0	0	1	0	1	1	1	1	1	1	0	1	0	18
3	Miloslavsky et al., 2014 (open-label extension of RAVE)	1	1	1	1	0	1	0	1	0	0	0	0	0	0	0	1	1	1	1	1	1	1	0	0	0	0	0	13
4	Jones et al., 2010 (RITUXVAS)	1	1	1	1	1	1	1	1	1	1	0	0	1	0	0	1	1	1	1	1	1	1	1	0	0	1	1	21
5	Jones et al., 2015 (extension of RITUXVAS)	1	1	1	1	1	1	1	0	1	1	0	0	1	0	0	1	1	1	1	1	1	1	0	0	0	1	0	18
6	Berden et al., 2012 (substudy of RITUXVAS)	1	1	1	1	1	1	1	0	0	1	0	0	0	0	1	1	1	0	1	1	1	1	0	0	0	1	0	16
7	de Menthon et al., 2011	1	1	1	1	1	1	0	1	1	0	0	0	0	0	0	0	1	1	0	1	1	1	1	0	0	1	0	15
8	Guillevin et al., 2014 (MAINRITSAN)	1	1	1	1	1	1	1	1	1	1	0	0	0	0	1	0	1	1	0	1	1	1	1	0	1	1	0	19
9	Charles et al., 2018 (MAINRITSAN2)	1	1	1	1	1	1	1	1	1	1	0	0	1	0	1	1	1	0	1	1	1	1	1	0	1	1	0	21
10	Erkan et al., 2013 (RITAPS)	1	1	1	1	2	1	1	1	1	1	1	0	0	0	0	1	1	1	1	1	0	0	0	0	0	1	0	18
11	Birgens et al., 2013	1	1	1	1	2	1	1	1	1	1	1	0	1	1	0	1	1	0	1	1	1	1	1	0	0	1	0	22
12	Michel et al., 2016 (RAIHA)	1	1	1	1	1	1	1	1	1	1	1	0	0	1	1	1	1	1	1	1	1	1	1	1	0	0	1	23
13	Burak et al., 2013	1	1	1	1	2	1	1	1	1	1	0	0	0	0	0	0	1	0	1	1	0	0	0	0	0	0	0	14
14	Davatchi et al., 2010	1	1	1	1	2	1	0	1	0	1	0	0	0	0	0	1	1	1	1	1	1	0	0	0	0	1	0	16
15	Hall et al., 2013	1	0	1	1	1	0	1	1	1	0	1	1	0	0	0	0	1	0	1	1	0	0	0	0	0	1	0	13
16	Levi et al., 2006	1	0	1	1	1	0	0	1	1	0	0	0	0	0	0	1	1	0	1	1	0	0	0	0	0	1	0	11
17	Busse et al., 2017	1	0	1	1	1	0	0	0	1	0	0	0	0	0	0	1	1	0	1	1	0	0	0	0	0	1	0	10
18	Marcelin et al., 2003	1	1	1	1	2	1	1	1	1	0	1	1	0	0	0	1	1	0	1	1	0	0	0	0	1	1	0	18
19	Ide et al., 2006	1	1	1	1	1	1	0	1	1	0	1	1	1	0	0	1	1	0	1	1	0	0	0	0	1	1	0	17
20	Bower et al., 2007	1	1	1	1	2	1	0	1	1	1	1	1	0	0	0	1	1	1	1	1	0	0	0	0	1	1	0	19
21	Gerard et al., 2007	1	1	1	1	2	1	0	1	1	1	1	0	0	0	0	1	1	1	1	1	0	0	0	0	1	1	0	18
22	Powles et al., 2007	1	1	1	1	1	1	0	0	1	0	0	0	0	0	0	1	1	0	1	1	0	0	0	0	0	1	0	12
23	Bestawros et al., 2008	1	1	1	0	1	1	1	1	1	0	0	0	0	0	0	0	1	0	1	1	0	0	0	0	0	1	0	12
24	Peker et al., 2012	1	1	1	1	0	0	0	0	0	0	0	0	0	0	0	0	0	0	0	0	0	0	0	0	0	0	0	4
25	Uldrick et al., 2014	1	1	1	1	1	1	1	1	1	1	1	1	0	0	0	1	0	1	1	1	0	0	0	0	0	0	1	17
26	Dammacco et al., 2010	1	1	1	1	2	1	1	1	1	1	1	1	0	1	1	1	1	1	1	1	1	1	1	1	1	1	0	26
27	De Vita et al., 2012	1	1	1	1	2	1	1	1	1	1	1	1	1	1	0	0	1	0	0	1	1	0	1	1	0	0	1	21
28	Quartuccio et al., 2015 (Follow-up of De Vita et al., 2012)	1	1	1	1	1	1	1	1	1	0	0	0	0	0	0	1	1	1	1	1	0	1	0	0	0	1	0	16
29	Sneller et al., 2012	1	1	1	1	2	1	1	1	1	1	1	1	1	1	1	1	1	1	1	1	1	1	1	1	1	1	1	28
30	Oddis et al., 2013 (RIM trial)	1	1	1	1	2	1	0	1	0	1	1	1	1	1	1	1	1	1	1	1	1	1	1	0	1	1	1	25
31	Ravani et al., 2011	1	1	1	1	2	1	1	1	1	1	1	1	0	1	1	1	1	1	1	1	1	1	1	0	0	1	1	25
32	Ravani et al., 2013 (long-term follow-up of Ravani et al., 2011)	1	1	1	1	2	1	1	1	1	1	0	0	0	0	0	1	1	0	1	1	1	0	0	0	0	1	0	17
33	Magnasco et al., 2012	1	1	1	1	2	1	1	1	1	1	1	1	0	1	1	0	1	1	1	1	0	1	1	0	1	1	1	24
34	Iijima et al., 2014	1	1	1	1	2	1	1	1	1	1	1	1	0	1	1	1	1	1	1	1	1	1	1	1	1	1	1	27
35	Ravani et al., 2015	1	1	1	1	1	1	1	1	1	1	1	1	0	1	0	0	1	1	1	1	1	1	1	0	1	1	1	23
36	Basu et al., 2018 (RITURNS)	1	1	1	1	2	1	1	1	1	1	1	1	1	1	0	1	1	1	1	1	1	1	1	0	1	1	1	26
37	Dahan et al., 2017	1	1	1	1	2	1	1	1	1	1	1	1	0	0	1	1	1	1	0	1	1	1	1	0	0	1	1	23
38	Lafayette et al., 2016	1	1	1	1	2	1	0	1	1	1	0	1	1	1	0	1	1	1	0	1	1	0	1	1	1	1	1	23
39	Shah et al., 2012	1	0	0	1	1	0	0	0	0	0	0	0	0	0	0	0	0	0	1	0	0	0	0	0	0	1	0	5
40	Salvi et al., 2015	1	1	1	1	1	1	1	1	0	1	0	0	0	1	1	1	1	1	1	1	1	1	1	1	0	1	0	21
41	Stan et al., 2015	1	1	1	1	1	1	1	1	1	1	1	1	0	1	1	1	1	1	1	1	1	0	1	0	1	1	1	24
42	Khosroshahi et al., 2010	1	1	1	1	0	1	0	0	0	0	0	0	0	0	0	0	0	0	1	1	0	0	0	0	0	1	0	8
43	Khosroshahi et al., 2012	1	1	1	1	2	1	1	1	1	0	0	0	1	0	0	0	1	0	1	1	1	0	0	0	0	1	0	16
44	Carruthers et al., 2015	1	1	1	1	2	1	1	1	0	0	0	1	0	0	0	1	1	0	1	1	0	1	0	1	0	0	1	17
45	Yamamoto et al., 2015	1	0	1	1	1	0	0	1	1	0	0	0	0	0	0	0	0	0	1	0	0	0	0	0	0	1	0	8
46	Quattrocchio et al., 2018	1	1	1	1	1	1	0	1	1	0	0	0	0	0	0	0	0	0	1	1	1	0	0	0	0	1	0	12
47	Hasan et al., 2009 (only considering Part 2)	0	1	1	1	1	0	0	0	0	0	0	0	0	0	0	0	0	1	0	0	0	0	0	0	0	0	0	5
48	Zaja et al., 2010	1	1	1	1	2	1	1	1	1	1	0	1	0	0	0	1	1	1	1	1	1	1	0	0	0	1	0	20
49	Li et al., 2011	1	1	1	1	1	1	1	1	1	1	0	1	1	1	0	1	1	1	1	1	1	1	1	0	1	1	0	23
50	Arnold et al., 2012	1	1	1	1	1	1	1	1	1	1	1	1	1	1	1	1	1	1	1	1	1	1	1	1	1	1	1	27
51	Gudbrandsdottir et al., 2013	1	1	1	1	2	1	1	1	1	1	1	1	0	1	0	0	1	1	0	1	1	1	1	0	1	0	0	21
52	Dai et al., 2015	1	1	1	1	0	1	0	1	0	1	0	0	0	0	0	1	0	0	0	0	1	1	1	0	0	0	0	11
53	Ghanima et al., 2015 (RITP trial)	1	1	1	1	2	1	1	1	1	1	0	1	0	1	1	1	1	1	1	1	1	1	1	1	0	1	1	25
54	Narvaez et al., 2009	1	0	1	1	2	0	0	0	1	0	0	0	0	0	0	0	0	0	0	0	0	0	0	0	0	0	0	6
55	Alexeeva et al., 2011	1	1	1	1	2	1	1	1	1	0	0	0	0	0	1	0	0	1	1	1	1	0	0	0	0	1	0	16
56	Merrill et al., 2010 (EXPLORER trial)	1	1	1	1	2	1	1	1	1	1	1	1	1	1	1	1	1	1	1	1	1	1	1	1	1	1	0	27
57	Rovin et al., 2012 (LUNAR trial)	1	1	1	1	2	1	1	1	0	1	0	1	0	1	1	1	1	1	0	1	1	1	1	1	1	1	0	23
58	Zhang et al., 2015	1	1	1	1	0	1	1	0	0	0	0	0	0	0	0	0	1	1	0	0	1	1	0	0	0	0	0	10
59	Andrade-Ortega et al., 2010	1	1	1	1	2	1	0	1	1	1	0	0	0	1	0	1	1	1	1	1	1	0	1	0	0	1	0	19
60	Hauser et al., 2008	1	1	1	1	2	1	0	1	0	1	0	0	1	1	1	1	1	1	0	1	1	0	1	1	1	0	1	21
61	Hawker et al., 2009	1	1	1	1	1	1	1	1	1	1	1	1	1	1	1	1	1	1	1	1	1	1	1	1	1	1	1	27
62	Komori et al., 2016 (RIVITALISE trial)	1	1	1	1	1	1	0	1	1	1	0	0	0	1	1	1	1	1	1	1	1	1	1	1	1	0	0	21
63	Illa et al., 2008	1	1	1	1	1	1	0	1	1	0	0	0	0	0	0	0	1	1	1	1	1	0	0	0	0	1	0	14
64	Lebrun et al., 2009	1	1	1	1	1	1	0	1	0	0	0	0	0	0	0	0	1	0	1	1	1	0	0	0	1	0	0	12
65	Nelson et al., 2009	1	1	0	1	0	1	0	0	0	0	0	0	0	0	0	0	0	0	0	0	1	0	0	0	0	0	0	5
66	Stieglbauer et al., 2009	1	1	0	1	0	1	0	1	1	0	0	0	0	0	0	0	0	0	0	0	1	0	0	0	0	0	0	7
67	Lindberg et al., 2010	1	1	1	1	2	1	0	0	1	0	0	0	0	0	0	0	0	0	0	0	1	0	0	0	0	0	0	9
68	Diaz et al., 2012	1	1	1	1	2	1	0	1	0	1	0	0	0	0	0	0	1	1	1	1	1	1	0	0	0	1	0	16
69	Sun et al., 2014	1	1	1	1	1	1	1	0	0	0	1	1	0	0	0	0	0	1	1	1	1	0	0	0	0	1	0	14
70	Anderson et al., 2016	1	1	1	1	1	1	1	1	1	1	0	0	0	0	0	0	1	0	1	1	1	1	0	0	1	0	0	16
71	Beecher et al., 2018 (extension trial of Anderson et al., 2016)	1	1	1	1	1	0	1	1	0	1	0	0	0	0	0	1	0	0	1	1	1	1	0	0	0	0	0	13
72	Lebrun et al., 2016	1	1	1	1	2	1	1	1	1	1	0	0	0	0	0	0	1	0	1	1	1	1	0	0	0	1	0	17
73	Jing et al., 2017	1	1	1	1	2	1	1	1	1	1	0	0	0	0	0	1	1	1	1	1	0	1	0	0	1	1	0	19
74	Nikoo et al., 2017	1	1	1	1	2	1	1	1	1	1	1	1	1	0	0	1	1	1	0	1	1	1	1	0	1	0	1	23
75	Joly et al., 2017 (Ritux 3)	1	1	1	1	2	1	1	1	1	1	1	1	1	0	0	1	1	1	1	1	1	1	1	0	1	1	1	25
76	Song et al., 2010	1	1	1	1	2	1	1	1	1	1	0	0	0	0	0	1	1	1	0	1	1	0	0	0	1	0	0	17
77	Song et al., 2013 (Follow-up trial of Song et al., 2010)	1	1	1	1	0	1	0	0	1	0	0	0	0	0	0	1	1	1	1	1	1	1	0	0	1	1	0	15
78	Jimenez et al., 2012	1	1	1	1	2	1	0	1	1	1	0	0	0	0	0	1	1	0	1	1	1	0	0	0	0	0	0	15
79	Daoussis et al., 2010	1	1	1	1	2	1	1	1	1	1	0	0	1	0	0	1	1	1	1	1	1	0	1	1	0	1	0	21
80	Leiper et al., 2011	1	1	1	1	2	1	1	1	1	1	1	1	1	1	1	1	1	1	0	1	1	1	1	1	0	0	1	25
81	Dass et al., 2008	1	1	1	1	2	1	1	1	1	1	0	0	0	1	1	1	1	1	1	1	1	1	1	1	0	0	0	22
82	Meijer et al., 2010	1	1	1	1	2	1	1	1	1	1	1	1	1	1	1	1	1	0	1	1	1	1	1	1	1	1	1	27
83	Devauchelle-Pensec et al., 2014 (TEARS trial)	1	1	1	1	2	1	1	1	1	1	0	0	1	1	1	1	1	1	1	1	1	1	1	1	1	1	1	26
84	Bowman et al., 2017 (TRACTISS)	1	1	1	1	2	1	1	1	1	1	0	0	1	1	1	1	1	1	1	1	1	1	1	1	1	1	1	26
85	Fisher et al., 2018 (substudy of TRACTISS)	1	1	1	1	2	1	1	1	1	1	0	0	1	1	1	1	1	1	1	1	1	1	1	1	1	1	0	25
86	Edwards et al., 2004	1	1	1	1	2	1	1	1	1	1	0	0	1	1	1	1	1	1	1	1	1	1	1	1	1	1	1	26
87	Strand et al., 2006 (2 year follow-up of Edwards et al., 2004)	1	1	1	1	2	1	0	0	1	0	0	0	1	1	1	1	1	1	1	1	1	1	1	1	1	1	0	22
88	Cohen et al., 2006 (REFLEX trial)	1	1	1	1	2	1	1	1	1	1	0	0	1	1	1	1	1	1	1	1	1	1	1	1	1	1	1	26
89	Keystone et al., 2009 (substudy of the REFLEX trial)	1	1	1	1	2	1	1	1	1	1	0	0	1	1	1	1	1	1	1	1	1	1	1	1	1	1	1	26
90	Emery et al., 2006 (DANCER trial)	1	1	1	1	2	1	0	1	1	1	0	0	1	1	1	1	1	1	1	1	1	1	1	1	1	1	1	25
91	Owczarcyk et al., 2008	1	0	1	0	2	1	1	1	0	1	0	0	0	0	0	0	1	0	1	1	0	0	0	0	0	1	0	12
92	Emery et al., 2010 (SERENE trial)	1	1	1	1	2	1	1	1	1	0	0	0	1	1	1	0	1	1	1	1	1	1	1	1	1	1	1	24
93	Mease et al., 2010 (SUNRISE trial)	1	1	1	1	2	1	1	1	1	1	0	0	1	1	1	1	1	1	1	1	1	1	1	1	1	1	1	26
94	Greenwald et al., 2011 (TAME trial)	1	1	1	1	2	1	1	1	1	0	0	0	1	1	1	1	1	0	1	1	1	1	1	1	0	1	0	22
95	Tak et al., 2011 (IMAGE trial)	1	1	1	1	2	1	1	1	1	0	0	0	1	1	1	1	1	1	1	1	1	1	1	1	1	1	1	25
96	Tak et al., 2012 (Extension of the IMAGE trial)	1	1	1	1	2	1	1	1	1	1	0	0	1	1	1	1	1	1	1	1	1	1	1	1	1	1	1	26
97	Mariette et al., 2014 (SMART trial)	1	1	1	1	2	1	0	1	1	1	0	0	1	0	0	1	1	1	1	1	1	1	1	1	1	1	0	22
98	Vital et al., 2015	1	1	1	1	2	1	1	1	0	1	0	0	1	1	1	1	1	1	1	1	1	1	1	1	1	0	0	23
99	Peterfy et al., 2016 (RA-SCORE trial)	1	1	1	1	2	1	1	1	1	1	0	0	1	1	1	1	1	1	1	1	1	1	1	1	1	0	1	25
100	Porter et al., 2016 (ORBIT trial)	1	1	1	1	2	1	1	1	1	1	0	0	1	0	0	1	1	1	1	1	1	1	1	1	1	1	1	24
101	Wijesinghe et al., 2017	1	1	1	1	2	1	0	1	1	0	0	0	1	1	1	1	1	1	1	1	1	1	1	1	0	1	1	23
102	Brown et al., 2018 (SWITCH RCT)	1	1	1	1	2	1	1	1	0	1	1	1	1	0	0	1	1	1	1	1	1	1	1	0	1	0	0	22
103	Rubbert-Roth RA 96	1	1	1	1	2	1	1	1	1	1	1	1	1	1	1	1	1	1	1	1	1	1	1	1	1	1	1	28
104	Bingham RA 97	1	1	1	1	2	1	1	1	0	1	0	0	0	0	0	0	0	0	0	1	1	1	1	0	0	0	0	14
105	Kanwar et al., 2014	1	1	1	1	2	1	1	1	1	1	0	0	0	0	1	0	1	1	1	1	1	1	1	0	0	1	0	20
																													1993

## Sheet: Sheet1
	Total Scores	Risk of bias
Stone et al., 2010 (RAVE)	20	medium
Specks et al., 2013 (extension of RAVE)	18	medium
Miloslavsky et al., 2014 (open-label extension of RAVE)	13	high
Jones et al., 2010 (RITUXVAS)	20	medium
Jones et al., 2015 (extension of RITUXVAS)	17	medium
Berden et al., 2012 (substudy of RITUXVAS)	15	medium
de Menthon et al., 2011	14	high
Guillevin et al., 2014 (MAINRITSAN)	18	medium
Charles et al., 2018 (MAINRITSAN2)	20	medium
Erkan et al., 2013 (RITAPS)	18	medium
Birgens et al., 2013	22	low
Michel et al., 2016 (RAIHA)	23	low
Burak et al., 2013	14	high
Davatchi et al., 2010	16	medium
Hall et al., 2013	13	high
Levi et al., 2006	11	high
Busse et al., 2017	10	high
Marcelin et al., 2003	18	medium
Ide et al., 2006	17	medium
Bower et al., 2007	19	medium
Gerard et al., 2007	18	medium
Powles et al., 2007	12	high
Bestawros et al., 2008	12	high
Peker et al., 2012	4	high
Uldrick et al., 2014	17	medium
Dammacco et al., 2010	26	low
De Vita et al., 2012	21	low
Quartuccio et al., 2015 (Follow-up of De Vita et al., 2012)	16	medium
Sneller et al., 2012	28	low
Oddis et al., 2013 (RIM trial)	25	low
Ravani et al., 2011	25	low
Ravani et al., 2013 (long-term follow-up of Ravani et al., 2011)	17	medium
Magnasco et al., 2012	24	low
Iijima et al., 2014	27	low
Ravani et al., 2015	23	low
Basu et al., 2018 (RITURNS)	26	low
Dahan et al., 2017	23	low
Lafayette et al., 2016	23	low
Shah et al., 2012	5	high
Salvi et al., 2015	21	low
Stan et al., 2015	24	low
Khosroshahi et al., 2010	8	high
Khosroshahi et al., 2012	16	medium
Carruthers et al., 2015	17	medium
Yamamoto et al., 2015	8	high
Quattrocchio et al., 2018	12	high
Hasan et al., 2009 (only considering Part 2)	5	high
Zaja et al., 2010	20	medium
Li et al., 2011	23	low
Arnold et al., 2012	27	low
Gudbrandsdottir et al., 2013	21	low
Dai et al., 2015	11	high
Ghanima et al., 2015 (RITP trial)	25	low
Narvaez et al., 2009	6	high
Alexeeva et al., 2011	16	medium
Merrill et al., 2010 (EXPLORER trial)	27	low
Rovin et al., 2012 (LUNAR trial)	23	low
Zhang et al., 2015	10	high
Andrade-Ortega et al., 2010	19	medium
Hauser et al., 2008	21	low
Hawker et al., 2009	27	low
Komori et al., 2016 (RIVITALISE trial)	21	low
Illa et al., 2008	14	high
Lebrun et al., 2009	12	high
Nelson et al., 2009	5	high
Stieglbauer et al., 2009	7	high
Lindberg et al., 2010	9	high
Diaz-Manera et al., 2012	16	medium
Sun et al., 2014	14	high
Anderson et al., 2016	16	medium
Beecher et al., 2018 (extension trial of Anderson et al., 2016)	13	high
Lebrun et al., 2016	17	medium
Jing et al., 2017	19	medium
Nikoo et al., 2017	23	low
Joly et al., 2017 (Ritux 3)	25	low
Song et al., 2010	17	medium
Song et al., 2013 (Follow-up trial of Song et al., 2010)	15	medium
Jimenez- Boj et al., 2012	15	medium
Daoussis et al., 2010	21	low
Leiper et al., 2011	25	low
Dass et al., 2008	22	low
Meijer et al., 2010	27	low
Devauchelle-Pensec et al., 2014 (TEARS trial)	26	low
Bowman et al., 2017 (TRACTISS)	26	low
Fisher et al., 2018 (substudy of TRACTISS)	25	low
Edwards et al., 2004	26	low
Strand et al., 2006 (2 year follow-up of Edwards et al., 2004)	22	low
Cohen et al., 2006 (REFLEX trial)	26	low
Keystone et al., 2009 (substudy of the REFLEX trial)	26	low
Emery et al., 2006 (DANCER trial)	25	low
Owczarcyk et al., 2008	12	high
Emery et al., 2010 (SERENE trial)	24	low
Mease et al., 2010 (SUNRISE trial)	26	low
Greenwald et al., 2011 (TAME trial)	22	low
Tak et al., 2011 (IMAGE trial)	25	low
Tak et al., 2012 (Extension of the IMAGE trial)	26	low
Mariette et al., 2014 (SMART trial)	22	low
Vital et al., 2015	23	low
Peterfy et al., 2016 (RA-SCORE trial)	25	low
Porter et al., 2016 (ORBIT trial)	24	low
Wijesinghe et al., 2017	23	low
Brown et al., 2018 (SWITCH RCT)	22	low
Rubbert-Roth et al., 2010	28	low
Bingham et al., 2010	14	high
Kanwar et al., 2014	20	medium
	1986
